# Supplementary material for: Identification and validation of a prognostic signature comprising inflammation and pyroptosis-related genes in oral squamous cell carcinoma
Source: Front Immunol. 2026 Jul 7;17:1721849. doi: 10.3389/fimmu.2026.1721849 (PMC13384851; doi:10.3389/fimmu.2026.1721849)
Supplement: Supplementary file 1 [file DataSheet1.csv]

11288 inflammation-related genes (IRGs)
gene_symbol
IL10RA
NOD2
IL10
IL10RB
IL6
IFNAR2-IL10RB
TNF
ADAM17
TGFB1
IL1B
CXCL8
NLRP3
TLR4
CRP
RIPK1
PTGS2
IL23R
IFNG
CCL2
CCL3
IAH1
IL37
EGFR
IL1A
IL4
IL13
IL17A
IL1RN
HLA-DRB1
ABCB1
STAT3
ATG16L1
MEFV
IRF5
CCL4
IFNB1
NFKB1
TLR2
CD163
AIF1
CCR5
TNFRSF1A
MAPK14
PTGS1
ICAM1
IL18
ARPC1B
TLR3
CARD8
ALOX5
CCL5
IL2
IL1R1
IRGM
IL5
IL19
NLRP12
IFIH1
INAVA
PDGFRA
PSTPIP1
CAPN5
MPO
CCL11
HMOX1
VCAM1
HLA-B
ALB
CCR1
ELANE
IL2RA
NOS2
CCL20
TLR6
CTLA4
MIF
IL21
HMGB1
LTA
PPARG
NFKBIA
PMP22
MMP9
IL12B
MMP1
PTPN22
SELE
CASP1
IRF3
CXCL10
STAT1
CD40LG
AIF1L
SYK
CXCL2
NR3C1
IL6R
CSF2
TTC7A
S100A9
PLA2G7
CD14
LTF
STAT4
CD40
ALK
FOXP3
IKBKB
ADIPOQ
NFE2L2
LEP
TLR5
TNFAIP3
CSF3
IL22
IL15
TNFRSF1B
NLRP2
RELA
TP53
PRTN3
JAK2
MMP3
S100A8
TPMT
CCR6
CSF1
ITGAM
PIK3CG
ANXA1
HLA-DQB1
TRAF3
IL22RA2
MAPK1
SLC22A4
RNASE3
IRAK3
PRKCQ
CD4
MYD88
IL1RAPL2
IKBKG
FAS
F5
JUN
HP
HLA-DQA1
SAA1
XIAP
HLA-C
PLA2G2A
CXCL1
VEGFA
ITGB2
CDSN
IFNAR2
PI4KA
IL12A
IL2RB
FMNL2
MMP2
RANBP2
SELP
BTNL2
CXCR4
FLG
IL23A
IFNA21
IFNA6
IFNA4
CHUK
TIMP1
IL6ST
COX5A
LY9
TLR9
CHI3L1
F2RL1
VDR
IL17F
RAB27A
MAPK8
TPM3
IL36RN
RETN
CXCL9
TLR7
PLA2G4A
INS
CXCR3
AKT1
SERPINE1
NOD1
IL4R
F2
HIF1A
PYCARD
IFI44L
NLRP1
APP
PTX3
IL17RA
KNG1
CDH1
TTR
ITGA4
IFNGR1
IL11
STAT6
PPARA
CD84
SELL
SLC22A5
TREM1
TLR1
TBX21
CCR3
CARS1
CD28
SOCS1
MVK
CXCL12
C4A
HLA-G
CARD14
LACC1
ADA
APOE
THBD
PDE4A
FCGR3A
MST1
LRBA
TNFSF15
ADA2
IL33
HLA-A
PTPN2
CCR2
S100A12
FCGR2A
CXCL5
CCL18
SPP1
IL3
AGER
CAMP
APOA1
CD36
LMNA
CYP2C9
TGFB2
C3
IL7
TRIM69
PDCD1
F3
CCL19
SMAD3
HLA-DPB1
SLPI
MBL2
CTSG
CYBA
CXCR2
IL7R
IL27
IL2RG
CCL7
IFI44
GDF15
CCL17
NLRC4
TPM4
ACE
CCL8
MTHFR
SPINK5
PSORS1C1
GATA3
FLG2
SLC11A1
CREB1
TNFSF11
IFNA1
ERAP1
CFTR
CLTC
ABCD1
GSDMD
CYBB
PTGER2
SERPINA1
FOS
CCL22
CX3CL1
PLCG2
NOX1
IDO1
IL18RAP
DEFB4A
THBS1
CR2
CIITA
CYSLTR1
TGM5
LPIN2
TREX1
CD80
CASP8
ITGAL
TRAF3IP2
EGF
TRAF6
ACE2
TNIP1
PLA2G6
TSLP
NR1H4
IGHE
NR1H2
RARRES2
PIK3CA
CEBPB
LTV1
PECAM1
RIPK2
SMAD2
CCL1
CXCR1
CLEC7A
SRC
ZAP70
SERPINC1
CARD9
CTNNB1
C5AR1
PIK3CD
CX3CR1
EPX
CYSLTR2
ESR1
TEK
NCF4
CD86
HGF
SOD1
TNFRSF11B
PTEN
ADRB2
FN1
MAPKAPK2
IRAK1
VWF
SOCS3
FGF2
CAT
CALCA
BMP6
BGLAP
WAS
FASLG
ANGPT2
IGF1
ITCH
IL12RB2
AIM2
CBS
PTGES
LCK
IL16
IL18R1
HPGD
UBA1
HSPD1
OSM
LIF
MUC1
KIT
IL12RB1
CCL13
EDN1
NOS3
PRG4
CD79A
FPR2
TRPV1
ELF4
FCGR3B
DPEP1
NR1H3
TF
CDH23
LCN2
BRAF
AR
CASP3
DSP
RORC
TLR8
TAC1
DNASE1
FCGR2B
CD8A
JAK1
GHRL
CCL26
MMP13
HMGCR
DLG5
NGF
XDH
KRT14
LOX
CARMIL2
C4B
POMC
TGFBR2
KITLG
SLC37A4
PPARD
PTPRC
CCND1
CCL4L2
SLC9A3
CYBC1
BCL2
NLRP6
MYO9B
CD274
CTSB
HSPA1L
HSD11B1
HSPA4
LBP
FCGR1A
AGT
MAP3K7
BPI
SERPINB1
P2RX7
AIP
TTN
CCL4L1
PTGER4
IL26
CD44
PRF1
PSEN1
ACKR2
TNFAIP6
F2R
LTC4S
CARD11
GUCY2C
IL5RA
NFAT5
VIP
CCL15
CCL23
NAMPT
TNNT2
NAT2
NR1I2
ALOX12
TACR1
CAPN3
IL21R
BACH2
DYSF
GGT1
LTB4R
ZFP36
NCF2
MICA
ERBB2
HLA-DPA1
SFTPD
JAK3
PSMB8
TJP1
SIRT1
CD27
B2M
STAT5B
SCGB1A1
PTAFR
RNF213
KEAP1
NOTCH1
CP
NFKBIL1
ACP5
EBI3
GSTM1
IL1R2
PON1
IL25
CPT2
CSF1R
MYC
STING1
IL1RL1
ELN
DUSP1
VTN
ALOX15
IL36A
LGALS1
SAMHD1
BRCA2
TNNI3
TSC22D3
REG3A
ADM
GSTP1
TNFSF4
CCR4
TYK2
CD68
TUG1
UBAC2
CCN2
GUSB
IL24
PTGDR2
CCL24
RORA
CD59
CD244
GPR35
GNAS
MYH7
PF4
RHOA
IL9
REL
RAG1
EPO
F13A1
FAM111B
PADI4
NFATC1
APOB
IL1RAP
APC
NCF1
IL1RL2
CD34
TGFB3
KRT5
TIMP2
LGALS3
TREM2
CHST8
IKZF1
CYP3A4
PRKCD
CXCL11
MYLK
PPBP
SERPINB8
COL3A1
MBP
AREG
CCR8
CRH
CCL21
AIRE
TIRAP
FNDC4
ITPA
ALOX5AP
NR4A2
MLH1
LTA4H
BDNF
STXBP2
AMBP
MET
PLA2G10
TRIM21
IRF1
MAPK3
NFKB2
MICB
TFRC
SMAD7
FFAR4
COL1A1
AGR2
DMD
MASP2
IL18BP
MUC5AC
ETS1
TICAM1
IL20
MMP8
MALT1
C5
ICOS
ABCC1
PIK3C2A
ATM
GNE
PGR
EGR1
MCFD2
FGF7
BRCA1
TNFSF13B
TNFRSF4
CD6
FCAR
AGTR1
DNASE1L3
SEMA4D
PLAT
RAC1
UNC13D
THPO
LYN
IRAK4
DUOX2
TXN
FKBP5
SERPINA3
BIRC3
CYLD
DOCK8
CST3
ANXA5
S100B
TGFBR1
DPP4
AMACR
ADORA2A
CD19
TNFRSF11A
CXCL6
MTOR
TFF3
AZU1
SBNO2
POLA1
CDK4
CNR1
BTK
CD247
CCR7
ZC3H12A
NT5E
DEFB1
FFAR2
GSDMB
NPSR1
PLCG1
OTULIN
AP1S3
BAG3
HSP90AA1
ICAM3
LY96
GFI1
HCK
NPY
HRH1
C3AR1
SFTPC
PLG
CCN6
IL36G
FCER2
APOH
PI3
FPR1
GFAP
CXCL3
MBTPS2
MDM2
COL2A1
IGSF6
G6PD
ACTC1
LTB
RIGI
NR1D1
IFNA2
PLAUR
TGM2
NPPB
CLDN2
ITGB1
AHR
CALR
PROCR
NTRK1
MMP14
ERAP2
FYN
IL36B
SPHK1
CHGA
PRKACA
BCL2L1
SLC39A8
MUC2
CD69
NOS1
SMAD4
PROC
GZMB
ECM1
ADORA2B
PARP1
CDKN2A
NQO1
VIM
MAF
HRH2
SAA4
CYP2C19
TPR
BIRC2
HAVCR2
CNR2
PLAU
NF1
MAP2K6
CASP4
NLRP10
CCL25
TNFRSF6B
SOD2
TGFA
CCL27
GPT
XCL1
PSMB9
PARK7
GJA1
KLRC4
MME
CXCL13
CYP2D6
RELB
BANK1
MMP7
STAT5A
MADCAM1
GCG
GATA6
TNFSF12
LPL
OLR1
TNFRSF14
CCL3L1
A2M
SST
CD55
KIF21B
MMP12
NCKAP1L
MB
OXA1L
KRT8
FGF1
RBP4
DMBT1
CAV1
CYP1A2
MSH6
FURIN
PRKCA
BCL2A1
LBR
PIK3R1
GAPDH
MPZ
GSK3B
TNFRSF10A
IL15RA
MECP2
TRPA1
MAP3K8
HDAC4
TRPV4
REG4
SCT
HSPA8
UBE2L3
ODC1
NFKBIZ
CNTF
HNMT
TNFRSF8
EDNRA
HAVCR1
WIPF1
IL32
BCL10
BAX
LRRK2
CD160
TCF4
ORMDL3
TNFSF10
MOG
VEGFC
NTS
SLC26A3
MAP2K1
ATRIP
CYP19A1
COPA
GLUL
CPOX
ADCY10
EZH2
KDR
KRT16
PRKD1
TNC
LDLR
DEFA5
BMP4
CD1A
MAPT
ADAM10
MAPK10
IGFBP3
CASP9
LYST
TFF2
ENG
CDC42
INPP5D
SOAT1
CDKN1A
TFF1
SPARC
SIGLEC1
CPN1
CCK
BDKRB1
MAP2K3
SNCA
NCSTN
SAA2
ZMIZ1
RET
MAPK9
C1S
SERPINH1
IL17C
NR4A1
TGIF1
TBK1
TNFRSF9
CR1
BMP2
HLA-DRA
CCR9
AIMP1
ENO1
HDAC9
NINJ1
STX11
NLRP7
RPS6KA4
HPRT1
WNT5A
UBD
NLRP9
RXRA
KRAS
CYCS
HNF4A
HSD11B2
IFI16
NKX2-3
RAG2
TET2
PRL
ESR2
PIGR
EPCAM
AOC3
CTSC
AARS1
IRS2
BIRC5
EIF2AK2
HBB
GBA1
CDKAL1
SAG
IL1F10
CYP2C8
NGFR
TNFRSF18
C1QA
HMOX2
NR3C2
UCN
HAMP
TIMP3
PSENEN
MLKL
HSPA1A
SCGB3A2
ABCA1
GJB2
SCN9A
TP63
DCLRE1C
LAMC2
CLDN4
FBN1
ABCG2
CSTA
KRT10
WDR1
TNFRSF25
SULT1A3
PRRC2A
CYP3A5
CXCR5
GNAI2
MUC5B
TLR10
PRKAR1A
PDE4D
RHOC
MSH2
LTB4R2
FLT1
IFI27
ARRB2
SFTPA1
CLDN1
MUC19
GNAQ
RLBP1
ITGAV
IFNAR1
GSDMA
KRT18
IGHG1
RBCK1
SLC2A1
ACAN
IL17RC
CDKN1B
HDAC2
SFTPB
ZEB1
TXNIP
IL34
VAV1
SREBF1
VNN1
PIGA
CGAS
MYH11
LGALS9
S100A7
MAPK11
BMP7
CHKB
PRKCZ
VIPR1
AGTR2
TG
SLC17A5
RUNX1
ABCB11
ABCC4
PGM3
RNF31
MX1
RASGRP1
AKR1C3
RHBDF2
TSPO
CHRNA7
ITLN1
PHF11
SKIC3
MUC3A
IVL
GC
DCLRE1B
CCRL2
MUC4
IPO8
SLAMF1
GRN
ICOSLG
CD58
GCLC
MDK
DDIT3
XBP1
MAP2K4
PDE4B
HLA-DMA
CEBPE
POMP
SCNN1B
PMM2
HPSE
PDGFRB
TAP2
ALDH2
ICAM2
PTPN6
ADCY7
KDM6B
COL7A1
HSPA5
PAFAH1B1
G6PC1
CD5L
CXCL14
BLK
FLT4
ADORA3
HSP90AB1
KLRK1
SULT1A1
TRAF2
HSPB1
CD209
STUB1
PDGFB
CFH
ACP1
IKBKE
FGFR2
FKRP
KRT17
ANKRD55
LEPR
IGFBP2
HSPG2
IRF8
CACNA1C
ITIH4
ELAVL1
PTK2B
AFP
MYLK3
REN
IRF4
NPPA
HFE
DEFB103B
IGF1R
PTK2
ALPP
ATF4
GNAI1
MAG
KRT1
TOLLIP
HRH4
KLK3
IL31
CLU
F11R
ANGPT1
FOXO1
SCN11A
ITGB3
CEBPD
PTGER1
EPRS1
TACR2
CMKLR1
IRF7
CDH5
PRDX5
RPS6KA5
MRC1
SDHA
NUDT15
RARA
RNF125
LGALS2
SMPD1
SELPLG
PRKAA1
THBS4
GATA4
SLC22A6
ITK
CTNND1
ANO5
NEB
LGALS4
SH2D2A
MAP3K5
RPL13A
GAL
CCL3L3
PDGFA
PGM1
JAG1
MYH9
DAG1
C2CD4A
C2CD4B
MCL1
ALPK1
GPX3
CTSS
G6PC3
P4HA2
NAGLU
SERPINA4
PLA2G2E
LACTB
CEBPA
TAB2
TARS1
RNASEH2C
ENTPD1
TERT
RECK
F13B
ZNF365
RPS27A
ABCB4
AQP4
PYY
PTGDR
DHFR
COMP
KARS1
EDAR
FABP4
NR5A2
PAH
SELENON
DSG1
ITGAE
GPS2
LITAF
ITGAX
FAAH
CYP1A1
MSN
MAPK13
MUCL3
BRD4
SETD2
TNFSF14
KAT2B
HARS1
TACR3
RUNX2
BDKRB2
PSMD4
SP1
GNA12
TGFBI
SCNN1A
ABCC2
RETNLB
CASP12
PCNA
TYMS
NRAS
CHIA
POMT2
NPM1
CYP2E1
PTGER3
IL17D
TAX1BP1
DAB2
RELN
FADS1
FGR
ADAR
DNAAF11
LYZ
PUS10
CCL16
CARD16
ACKR1
RAF1
POSTN
MKI67
SLC15A1
MUC16
SELENOS
TOM1
CD207
PARP9
UGT2B7
SMAD6
LILRB4
RC3H1
ITGA5
XCR1
MAP3K1
CD3G
CD83
IFNGR2
STAT2
ERVW-1
GJB1
ADCY1
CD38
SERPINA6
APEX1
CREBBP
TYROBP
LYVE1
CD2
HRAS
HAS1
C1R
WNT2B
REG3G
GDNF
FGA
ACHE
NSD2
FCER1A
ADAMTS4
THY1
ELF3
NAIP
BSG
USF1
JAZF1
BPIFA1
ALPI
PRDM1
CFLAR
IFNL1
PXK
NEK7
FUT2
AEBP1
SLC22A23
UGT1A6
CARD6
ABCC6
ADCY3
GPSM3
CYP2B6
IGF2
CLN3
SH2D1A
LPCAT2
DHX9
SLURP1
SHBG
STEAP4
LAMB2
ALOXE3
CD47
TNFRSF13B
LY75
RNASEH2A
TNFAIP8L2
TIE1
TNFRSF10B
CLEC3B
CNTN2
TNFRSF12A
SQSTM1
DES
POLG
EP300
CUX1
SKIC2
AP3B1
SLC22A8
ZNF341
CREB3L3
CHAT
ITGB4
TAPBP
COL1A2
MTR
GSTT1
MUC7
TRAF1
PLA2G5
CD81
MYOD1
SNX20
LPIN1
TBXA2R
CCN3
PTH
ANPEP
DPYD
EPHB4
CMA1
FGFR3
CYP7A1
NOX4
SPI1
DNMT1
SAT1
B4GALT1
DNMT3B
ADAMTS1
ATF3
CALM3
CSF3R
HTR1A
SATB1
RNASEL
ACOD1
SGPP2
NFASC
AHSG
PLA2G2D
PPIA
TRIM45
TMPRSS2
SERPINF1
IRS1
NBN
IGFBP1
UGT1A1
CRHR1
CISH
ZBP1
MSR1
CLEC4A
PDE3B
HBA1
NCAM1
DSG2
DAB2IP
ATIC
EPHX2
ZNF354A
LIN54
USP50
FRG2C
CHIT1
SLC4A11
NOX3
KLF2
PRKN
OPRM1
NLRC3
OSMR
GSN
PPIG
ADRB1
CSN1S1
FASN
LPA
MYOG
PMS2
TAT
PLEC
DUSP10
SLC7A11
KCNJ11
CAMK2G
CST6
ACTA1
FGF10
TSHR
ADCYAP1
CNTN1
PLA2R1
ENPP1
CXCR6
CORO1A
GNB2
MS4A1
F10
CTSL
HSPA1B
CTNNA1
ALOX15B
S1PR1
MACIR
FOXO3
SEC31A
RETREG1
ADAMTS13
HBA2
RAC2
NFKBIB
FOSL1
KYNU
CYP4F2
ATRX
PLP1
PTCH1
ADGRE5
HCRT
TFE3
IGHM
ROS1
ASXL1
ADK
UGT1A9
TAP1
GATA1
SEMA7A
POU2F1
C5AR2
CD63
TMSB4X
HBEGF
YES1
PLA2G1B
AXL
CXCL16
ENPP3
PRKAR1B
IDH1
CTSK
WNT4
SLC26A6
PNPLA3
CYP11B1
MSTN
LTBR
OXT
FOXP1
GDF5
JAM3
ITGA6
TGM1
GP1BA
GNB3
COL11A2
AOC1
CD24
PLEK
KLHDC8B
STK11
FERMT1
TAB1
NDFIP1
ST6GALNAC1
CTSD
CD1D
PROX1
EPHB2
ST14
HNF1B
C1QTNF12
CLC
SLAMF7
F7
CHEK2
HPS1
SERPINB2
RTEL1
GSR
AKR1B1
PTHLH
TNXB
CASP5
PRKCB
BAK1
MGMT
TARDBP
RIPK3
GLI1
PROS1
NOTCH2
GNA11
SDC1
RFX5
GLA
RARB
LCP2
ATRN
ATP8B1
ACADVL
SAMD9
ITGA2
MS4A2
KRT19
CD226
P2RX4
GCLM
TRB
MFSD10
LCAT
RNASEH2B
HPX
TYR
PTPN11
LDHA
PRNP
LIG4
HMGB2
MMP10
ORM1
GH1
MYSM1
PEPD
FUT4
CLEC5A
LALBA
KLF4
SLCO2A1
DLK1
SOD3
FCRL3
SUCNR1
UMOD
VCP
GPX1
RNF186
PLOD1
ARPC2
GPI
GPER1
LAMA2
UBE4A
CYP1B1
RO60
FFAR3
FAP
ADAM8
MAFB
CD5
RPS6KB1
CHKA
DPEP2
FCHO1
CCN1
KIR2DL1
TCF7L2
ITGB7
TNPO3
THBS3
GPR65
BACE1
SHH
ASIC1
FGFR1
FSTL1
CLEC16A
CHD7
PHB1
IKZF3
GPBAR1
TIGIT
EDNRB
FOLR2
CASP7
TNFSF18
BAP1
SIGIRR
PRDM12
NUPR1
VEGFD
COL5A1
ADAMDEC1
NAT1
CD46
GJB6
USP8
CAST
USP18
CYP4F3
FADD
TRIM8
ETV6
DNTT
TWIST1
CACNA1H
SOS1
ASIC3
PLD4
LAMA5
RB1
UBC
TKT
PLTP
ROCK1
CDK2
ALDH16A1
HDC
GAS6
PRKAR2A
CHRNG
SUPT20H
CHID1
HSF1
LORICRIN
GBP1
CXCL17
F9
MT-CYB
SLC15A4
P2RY6
MATN1
CBL
CD1E
NOTCH3
NLRX1
OTC
CTSA
ARG2
CD9
AQP8
AOAH
NFX1
TNPO1
METRNL
CYP21A2
FOSL2
SPINK1
ZNFX1
CXADR
TNFRSF13C
MLXIPL
KL
EMSY
RIT1
GUCY2D
HAS2
CLPB
REV3L
LAMC1
CIBAR2
CEACAM3
P2RY12
PGF
HTR3A
CETP
MAPK7
SRF
KLF6
ADAMTS5
SMARCA2
NBEA
USP48
ZNF354B
CASP10
TBXAS1
CRHBP
HORMAD2
IGKC
TNFSF8
CCDC88B
SQOR
CNTNAP2
LGR5
PIK3AP1
MPI
INSR
PPM1L
RYR1
C4B_2
PSMG1
MAGT1
PDHA1
PTGIS
MAP3K14
TNFSF13
LAMA3
HSD3B1
CCHCR1
RBP3
YDJC
RARS1
POU5F1
CYP27A1
PRKAB1
TRA
ADAM30
SCARB1
IL31RA
SERPING1
MTMR3
COL17A1
SPTA1
KIAA0319L
NARS1
PNPLA2
RAPGEF3
KRT7
NEU1
CFP
BUD23
CAVIN1
ADCY9
NR4A3
FGB
FIP1L1
PRG2
F12
EZR
S100A7A
GRP
SLC9A2
UCN2
COL5A2
LMNB1
TPT1
IFITM2
DEFB114
TYMP
MMP25
TCIRG1
NPHS1
TCIM
KCNA2
UGT1A3
FUS
C1QTNF3
TAGAP
FXR1
ATP1A2
NIPAL4
TNNI2
PON2
KLK7
TPO
EXTL3
VASP
MAP3K9
CFB
IFI35
HDAC7
SP140
BLM
CREM
PAK1
CDC37
NTRK3
ADAM19
SCN1A
CSF2RA
SLC9A1
ISG15
LAMB1
CLTCL1
BRWD1
PPARGC1A
MXRA5
TEC
C11orf65
FBLN5
EPHX1
DARS2
CKLF
TRIM26
MAPK12
TRPC6
MYOM2
POFUT1
TXK
YBX1
DOCK2
CASR
SREBF2
ADORA1
SCAP
HLCS
F2RL3
LTBP1
C1QTNF4
MC1R
DOCK11
PLK2
OPRL1
RNF217
HOXB13
LOXL2
FTL
TRIB1
ATP7A
CEACAM6
ANXA2
YAP1
KRT13
PTGIR
PIEZO1
PML
PRKAA2
HDAC3
EBP
MTM1
SHOC2
COMT
VSX1
SOX4
PRDX2
APCS
UBASH3B
ATG7
GRB2
ANXA11
DDX39B
SMARCA4
MAPKAP1
ITGA2B
EML4
CRHR2
TH
ABCA12
TAOK1
CDKN3
DNMT3A
RPS19
SLC5A8
SERPINB5
CLDN5
GSTA2
HYAL1
COL11A1
MGST3
SLC10A2
IFNA17
ANO1
THNSL2
AXIN1
PVR
SYP
PTPN1
JUNB
SOX9
GZMA
GNB1
ZFP36L1
F8
CEACAM1
GUCY1A1
SF3B1
SULT2A1
GAA
CDK5RAP1
CYP24A1
PAPPA
CYP27B1
HLA-E
PDCD4
ARG1
OSGIN1
CRYAB
PRKCE
MTHFD1
EIF3C
ZGPAT
TOP2A
SPTBN1
FABP2
ATF6
IFNA5
PCSK9
SIRT6
ARID1B
MT-CO3
ERCC2
IAPP
NEK9
PRKDC
SLC4A1
TM9SF2
APOA4
ENPP2
VNN2
DAPK1
RHOD
MMACHC
SLC12A3
SRD5A1
RBPJ
ITPR1
PHOX2B
MRTFA
RHO
TFG
SATB2
CD99
MAVS
FSCN1
FMO3
IL13RA2
SLC6A19
EDN2
LST1
STK4
EPAS1
ATN1
C1QC
DENND1B
CD74
PRKACG
IFNA8
IFNA10
IFNA16
MMP11
LNPEP
EDA
RASGRF1
ASAH2
SP110
GP2
MUSK
APOM
IGHG2
SCUBE1
BCL3
IFNA14
IFNA13
IFNA7
MSMB
SGCG
BCL6
MST1R
RAP1A
SULT1A2
BSN
LPO
GNAI3
CREB3
SUMO4
DHODH
ADAMTSL1
GUCY1B1
TFPI
FLII
ACER3
COG6
CARD10
TNFAIP2
KDM6A
CPB2
APOC2
PSTPIP2
MMEL1
BCHE
TPSAB1
IL17REL
RPL11
A2ML1
NT5C1A
APOC3
GRK2
TPM2
USP25
TRIM46
TP73
PRKACB
NNMT
NELFCD
PITX1
LILRB2
TIMP4
CYP2J2
BST1
PTGDS
SIK2
NUP85
ARNT
UBB
ACVRL1
APOA2
NINJ2
SLCO1B1
GALNS
SOX17
TIA1
BLVRB
ADCY5
UFL1
MEP1B
CDK6
NDST1
DNASE2
PTN
LILRB1
TNIP3
ADGRE3
MYOC
DIABLO
SLC9A4
HDAC5
HNRNPA2B1
IGF2R
BTLA
ELOVL4
GPR18
[truncated: 9,290 more rows]
