# Supplementary material for: Identification and validation of a prognostic signature comprising inflammation and pyroptosis-related genes in oral squamous cell carcinoma
Source: Front Immunol. 2026 Jul 7;17:1721849. doi: 10.3389/fimmu.2026.1721849 (PMC13384851; doi:10.3389/fimmu.2026.1721849)
Supplement: Supplementary file 2 [file DataSheet2.csv]

534 pyroptosis-related genes (PRGs)
gene_symbol
GSDMD
GSDME
NLRP3
CASP1
CASP4
GSDMB
GSDMC
NLRP1
CASP3
GSDMA
AIM2
CASP8
IL1B
GZMB
CASP5
GZMA
PYCARD
IL18
CARD8
DPP9
ZBP1
TRIM21
CASP6
HMGB1
ELANE
APIP
NLRC4
DPP8
IFI27
CD274
STAT3
DDX3X
SIRT1
NAIP
MEFV
TRIM24
AGER
CASP7
GBP1
MAPK14
NINJ1
MAP3K20
DNMT1
TNFRSF21
DHX9
NLRP9
TP53
H2AX
H2AC20
TUG1
MTOR
TP63
FOXO3
ELAVL1
CTSG
NFKB1
TXNIP
MAPK11
NEK7
NFE2L2
TREM2
VEGFA
TNF
HDAC2
NLRP6
METTL3
PRMT5
ATG5
GBP5
TREM1
TRAF3
FOXP3
SESN2
FLNA
BRD4
NLRP7
MMP9
BRCA1
RELA
CD55
COL2A1
GSTP1
SERPINC1
CDKN1B
CYBB
GGT1
GALNS
PAH
RPS19
ADIPOQ
BCL6
CA1
SERPINH1
ALOX15
HP
LCN2
FMR1
PLAUR
TRAF2
CMA1
SIRT6
CUL4B
FCGRT
GABRG3
P4HA1
RASGRF1
S100A9
FKBP10
S100A8
SLC4A2
CLEC3B
CPA3
FSTL1
H1-2
PRG2
PVALB
RPL3
RPL7A
ANKLE2
PPIC
USP48
DHX8
GAR1
RPL27A
SSR1
H1-5
RBM26
ACSM3
H1-1
PROM2
SRP14
HEATR5A
ZNF329
GJA1
HTRA1
SIRT3
FUS
SNIP1
PRDM1
TLR4
PCSK9
TNFRSF11B
IL17A
IFI16
IRF1
PKM
VDR
PINK1
IKBKE
KIF23
MDH1
CRTAC1
SQSTM1
MLKL
IRF2
ETS1
TRAF6
TET2
S100A4
CEBPB
INPP5D
IQGAP1
TOMM20
UTS2
CTSV
SIGLEC15
ZNF532
NR4A1
UBR2
NINJ2
SLC46A2
CPTP
PTPN11
SMAD2
APOE
ROCK1
SDHB
GATA6
PAK2
ANXA1
P2RX7
EEF2K
FPR2
TRIM25
ATP6AP1
NDUFA13
GABARAP
GABARAPL1
SETD7
SYVN1
FGF21
IL37
PLA2R1
NLRX1
DTX3L
IL1A
CHMP4B
FASN
IKZF1
SPTAN1
ACTG1
KIF11
MUC1
MYH9
NEDD4
STAT5A
TPM3
SPTBN1
BSG
PGF
TFAM
CXCL8
USP14
STING1
MVP
USF2
USP25
FAT1
IL32
SLC16A4
SLC30A7
YTHDF2
OTUD4
PIF1
YAF2
CHRFAM7A
MALT1
TLR2
GSK3B
ICAM1
PTGS2
STK4
KLF4
PRF1
MST1
CITED2
VTN
PTX3
AMIGO2
SNRK
LETMD1
MPEG1
HDAC6
ABL1
EPHA2
PPARG
HSP90AA1
TLR3
HSP90AB1
STAT2
CDK9
IRF3
FGF5
IRF9
UCP1
NLRP2
GNA15
TSLP
TIFA
ZDHHC1
EZH2
BAX
DNMT3A
DNMT3B
CYCS
POLA1
BAK1
CHMP2B
EED
RBBP4
SUZ12
H3-3A
PRIM1
RBBP7
H2BC21
H3-3B
PRIM2
H3C1
CHMP3
POLA2
CHMP2A
CHMP6
H2AZ2
H3C12
H4C1
H4C3
H3C13
H3C14
H3C2
H3C4
H4C11
H4C6
CHMP7
H2AC4
H2AC6
H2BC14
H3C11
H3C3
H3C6
H4C16
H4C5
H4C9
CHMP4C
H2BC11
H2BC13
H2BC3
H2BC9
H4C8
H2BC5
H3C10
H3C8
H4C2
H4C4
H2AC14
H2AC18
H2BC1
H2BC12
H2BC15
H2BC4
H2BC6
H3C7
H4C12
CHMP4A
H2AC7
H2AJ
H2BC10
H2BC17
H2AC8
H2BC26
H2BC8
H4C13
H4C14
H2BC7
H4C15
H2AB1
H3C15
H2AC19
RNF103-CHMP3
LOC102724334
PTEN
DRD2
ADORA2B
ADORA1
ADORA2A
ULK1
ADORA3
OSM
ANLN
FLOT1
PECAM1
USP18
METTL14
S100A12
TRIM31
GATA1
SOCS1
SNRPN
RBMX
CRYZL2P-SEC16B
IKBKG
SMC4
CAMP
MRE11
TFG
FNDC5
FNDC4
APOA1
MAP3K7
PARP1
PRKN
USP8
LDLR
NR1H2
MKI67
MELTF
TCEA3
USP47
NFKBIA
LMNA
ACTN4
HSP90B1
IFNB1
NOP56
IL36G
NOP2
RRBP1
RSL1D1
IL36B
TRIM64
PRTN3
SERPINB1
DUOX1
APOL1
ZEB2
GBP3
GBP2
BNIP3
IRGM
CASP9
ANO6
CNR1
VCAM1
FADD
VIM
CAPN1
JUN
RIPK3
CALM1
MAP2K6
CALM2
CALM3
BHLHE40
BHLHE41
BRCC3
ATOH8
ALK
CSNK1A1
BIRC2
CDK1
TFAP2A
BIRC3
E2F4
LY96
MIB1
UBE2D2
GLMN
SCAF11
SUGT1
NLRP13
TUBB6
MYD88
TLR8
APAF1
HKDC1
WFDC12
USP9X
XIAP
NOS2
NOS1
DPEP1
PKN2
TACR1
CHMP1A
TAC1
ANO10
PYDC2
PANX1
CCL5
MUC20
APP
ACE2
TRPA1
IL13
IL27
EGFR
AKT1
IL6
ALPL
GAPDH
ATF6
COL1A1
RUNX2
PEPD
SPP1
DGCR8
BGLAP
NCR1
POP1
XPNPEP1
ORMDL3
BTK
MDM2
AXL
BCL2
IL1RN
MAPT
RIPK1
STXBP1
IFIH1
YWHAE
ANXA2
CASP10
CFH
HSF1
BECN1
CD14
CSTB
FTO
HNRNPA2B1
IRAK3
PRDX6
YWHAZ
CHI3L1
CRKL
HUWE1
SRPK1
TLR9
TNFSF13B
NFS1
RAB5A
STXBP2
ASIC1
ATG7
GSTO1
UBE2D3
CDC37
LRPPRC
HNRNPC
IGF2BP3
USP24
ATG3
GPER1
IL18BP
MAVS
MELK
PDCD6IP
AHSA1
BNIP3L
BST2
ERP44
DEPTOR
IL13RA2
STXBP3
EIF3C
LYST
VPS4B
TRPM2
CGAS
BTN3A1
SEC22B
UFL1
VPS28
CLEC5A
SIGLEC14
