# Supplementary material for: Identification and validation of a prognostic signature comprising inflammation and pyroptosis-related genes in oral squamous cell carcinoma
Source: Front Immunol. 2026 Jul 7;17:1721849. doi: 10.3389/fimmu.2026.1721849 (PMC13384851; doi:10.3389/fimmu.2026.1721849)
Supplement: Supplementary file 3 [file DataSheet3.csv]

513 inflammation-related and pyroptosis-related genes (IR&PRGs)
gene_symbol
IL6
TNF
IL1B
CXCL8
NLRP3
TLR4
RIPK1
PTGS2
IL37
EGFR
IL1A
IL13
IL17A
IL1RN
STAT3
MEFV
IFNB1
NFKB1
TLR2
MAPK14
ICAM1
IL18
TLR3
CARD8
CCL5
IRGM
IFIH1
VCAM1
ELANE
NOS2
HMGB1
PPARG
NFKBIA
MMP9
CASP1
IRF3
S100A9
CD14
ALK
FOXP3
ADIPOQ
NFE2L2
NLRP2
RELA
TP53
PRTN3
S100A8
ANXA1
TRAF3
IRAK3
MYD88
IKBKG
JUN
HP
XIAP
VEGFA
TLR9
CHI3L1
VDR
TPM3
AKT1
PYCARD
NLRP1
APP
PTX3
TREM1
SOCS1
APOE
MST1
S100A12
SPP1
AGER
CAMP
APOA1
LMNA
CTSG
IL27
NLRC4
GSDMD
CYBB
CASP8
TRAF6
ACE2
TSLP
NR1H2
CEBPB
PECAM1
SMAD2
SERPINC1
TNFRSF11B
PTEN
BGLAP
AIM2
OSM
MUC1
FPR2
DPEP1
LCN2
CASP3
TLR8
TAC1
BCL2
NLRP6
CD274
MAP3K7
SERPINB1
P2RX7
PRF1
TACR1
GGT1
SIRT1
STING1
VTN
ALOX15
GSTP1
TUG1
TREM2
IKZF1
FNDC4
STXBP2
TRIM21
IRF1
COL1A1
IL18BP
ETS1
MALT1
BRCA1
TNFSF13B
BIRC3
ADORA2A
MTOR
POLA1
CNR1
BTK
GSDMB
HSP90AA1
LY96
IL36G
MDM2
COL2A1
PLAUR
IL36B
NOS1
GZMB
ADORA2B
PARP1
VIM
BIRC2
MAP2K6
CASP4
GJA1
STAT5A
GATA6
CD55
GAPDH
GSK3B
TRPA1
IL32
BAX
ORMDL3
EZH2
LDLR
MAPT
CASP9
LYST
INPP5D
SERPINH1
NR4A1
NINJ1
NLRP7
NLRP9
CYCS
IFI16
TET2
MLKL
TP63
IFI27
GSDMA
CDKN1B
HDAC2
TXNIP
CGAS
MAPK11
ADORA3
HSP90AB1
TRAF2
CFH
IKBKE
ELAVL1
MYH9
PAH
BRD4
RUNX2
MKI67
STAT2
NAIP
BSG
PRDM1
NEK7
DHX9
CLEC3B
SQSTM1
CMA1
DNMT1
DNMT3B
CALM3
ZBP1
PRKN
FASN
PLA2R1
FOXO3
GATA1
AXL
CASP5
BAK1
RIPK3
PTPN11
PEPD
CLEC5A
KLF4
GPER1
ASIC1
FSTL1
CASP7
USP8
USP18
FADD
ROCK1
HSF1
GBP1
NLRX1
PGF
USP48
CASP10
PRG2
FUS
CDC37
ADORA1
ANXA2
ATG7
DNMT3A
RPS19
GZMA
EIF3C
SPTBN1
ATF6
PCSK9
SIRT6
TFG
MAVS
IL13RA2
STK4
RASGRF1
BCL6
USP25
NINJ2
GALNS
UFL1
HNRNPA2B1
TFAP2A
DPP9
LETMD1
UTS2
SPTAN1
TIFA
APAF1
CHRFAM7A
SYVN1
APOL1
IRF9
CASP6
FTO
FLNA
S100A4
DDX3X
CDK9
KIF11
RRBP1
APIP
DUOX1
ATG5
ABL1
STXBP1
PKM
FMR1
TRIM31
CDK1
CPA3
CALM1
HDAC6
FNDC5
CA1
CALM2
METTL3
GBP5
H3-3B
GSDME
MVP
SUGT1
HTRA1
ACTN4
MPEG1
SDHB
SLC16A4
PANX1
OTUD4
ZEB2
BECN1
UBE2D2
NLRP13
FGF21
SLC46A2
ALPL
ACTG1
HSP90B1
TRIM25
MAP3K20
TRPM2
NEDD4
DRD2
UBE2D3
CITED2
DPP8
CRKL
BST2
H4C16
H4C3
H4C5
ULK1
UCP1
USP14
BNIP3
STXBP3
BRCC3
TNFRSF21
EPHA2
YWHAZ
SESN2
YWHAE
TUBB6
FLOT1
SNIP1
MRE11
FCGRT
IGF2BP3
PYDC2
RPL3
DTX3L
PINK1
NFS1
ANLN
PRDX6
H2AJ
CPTP
ANO10
GNA15
VPS4B
RBM26
IRF2
SETD7
MUC20
POP1
SLC4A2
H2AX
PRMT5
PKN2
METTL14
HUWE1
SIGLEC14
FGF5
DGCR8
SNRK
TRIM24
ACSM3
ATG3
SIRT3
SRPK1
IQGAP1
SMC4
BHLHE41
NCR1
FAT1
ZNF532
CSNK1A1
GSDMC
CAPN1
H3-3A
RAB5A
CSTB
CHMP1A
POLA2
ERP44
PAK2
SCAF11
ANO6
PPIC
H2BC1
XPNPEP1
PDCD6IP
BHLHE40
CHMP4B
FKBP10
HNRNPC
PVALB
SNRPN
E2F4
VPS28
GSTO1
SEC22B
H3C1
H3C14
H3C15
AHSA1
H4C1
USP47
RBBP4
CTSV
NDUFA13
RBBP7
DEPTOR
H3C2
USP9X
CRTAC1
MIB1
BNIP3L
TOMM20
H3C13
ATOH8
H2BC26
H4C14
TFAM
CUL4B
RPL7A
UBR2
H3C12
H3C4
H4C11
H4C6
H3C11
H3C3
H3C6
H4C9
H2BC3
H4C8
H3C10
H3C8
H4C2
H4C4
H3C7
H4C12
H4C13
H4C15
ATP6AP1
MELTF
PRIM1
USF2
H1-1
EEF2K
NOP56
LRPPRC
RBMX
USP24
H1-2
H2BC21
GAR1
NOP2
SSR1
H2AC20
SLC30A7
YTHDF2
RSL1D1
TCEA3
YAF2
GBP2
H2AC4
H2BC4
H2BC6
H2BC10
H2BC8
H2BC7
EED
GABRG3
MDH1
P4HA1
HKDC1
ANKLE2
DHX8
RPL27A
H1-5
BTN3A1
PROM2
SRP14
H2AC6
H2BC11
WFDC12
HEATR5A
H2AC18
H2BC12
ZNF329
H2AC8
H2AC19
TRIM64
CRYZL2P-SEC16B
H2AB1
H2AC14
H2AC7
H2AZ2
H2BC13
H2BC14
H2BC15
H2BC17
H2BC5
H2BC9
