# Supplementary material for: Identification and validation of a prognostic signature comprising inflammation and pyroptosis-related genes in oral squamous cell carcinoma
Source: Front Immunol. 2026 Jul 7;17:1721849. doi: 10.3389/fimmu.2026.1721849 (PMC13384851; doi:10.3389/fimmu.2026.1721849)
Supplement: Supplementary file 4 [file DataSheet4.csv]

53 inflammatory related and jiao wu differentially expressed genes related to cell (IR&PRDEGs)
CLEC3B
SERPINH1
DNMT3B
MMP9
AIM2
GSDME
FNDC5
DEPTOR
COL1A1
ACSM3
COL2A1
PRKN
HKDC1
BST2
TAC1
MAPT
H3C8
TREM1
H3C10
IGF2BP3
IFI27
DRD2
PCSK9
H2BC17
NLRP7
TCEA3
SLC46A2
PPARG
TRPA1
FGF5
ELANE
SPP1
TACR1
IL13
GBP5
NR4A1
HP
ATOH8
H3C2
CMA1
NOS1
IL1A
CRTAC1
ADIPOQ
PTX3
H2AC14
CTSG
H2BC14
CA1
H2BC10
IL37
IL17A
IFNB1
