# Supplementary material for: Identification and validation of a prognostic signature comprising inflammation and pyroptosis-related genes in oral squamous cell carcinoma
Source: Front Immunol. 2026 Jul 7;17:1721849. doi: 10.3389/fimmu.2026.1721849 (PMC13384851; doi:10.3389/fimmu.2026.1721849)
Supplement: Supplementary file 5 [file DataSheet5.csv]

miRNA related to prognostic genes
mRNA	miRNA
SPP1	hsa-miR-126-3p
SPP1	hsa-miR-126-5p
SPP1	hsa-miR-181a-5p
SPP1	hsa-miR-361-5p
SPP1	hsa-miR-484
SPP1	hsa-miR-495-3p
PTX3	hsa-let-7f-2-3p
PTX3	hsa-miR-101-3p
PTX3	hsa-miR-136-5p
PTX3	hsa-miR-154-3p
PTX3	hsa-miR-193a-3p
PTX3	hsa-miR-193b-3p
PTX3	hsa-miR-194-5p
PTX3	hsa-miR-196a-3p
PTX3	hsa-miR-19a-3p
PTX3	hsa-miR-19b-3p
PTX3	hsa-miR-214-3p
PTX3	hsa-miR-21-5p
PTX3	hsa-miR-221-5p
PTX3	hsa-miR-224-5p
PTX3	hsa-miR-23a-3p
PTX3	hsa-miR-23b-3p
PTX3	hsa-miR-26a-5p
PTX3	hsa-miR-29a-3p
PTX3	hsa-miR-29b-3p
PTX3	hsa-miR-29c-3p
PTX3	hsa-miR-335-3p
PTX3	hsa-miR-335-5p
PTX3	hsa-miR-342-3p
PTX3	hsa-miR-373-5p
PTX3	hsa-miR-410-3p
PTX3	hsa-miR-424-3p
PTX3	hsa-miR-450b-5p
PTX3	hsa-miR-455-3p
PTX3	hsa-miR-487a-3p
PTX3	hsa-miR-488-5p
PTX3	hsa-miR-494-3p
PTX3	hsa-miR-502-3p
PTX3	hsa-miR-513c-5p
PTX3	hsa-miR-542-3p
PTX3	hsa-miR-574-5p
PTX3	hsa-miR-7-1-3p
PTX3	hsa-miR-7-2-3p
PTX3	hsa-miR-802
PTX3	hsa-miR-873-5p
